# Supplementary material for: The Prognostic Effect of Multidisciplinary Team Intervention in Patients with Advanced Gastric Cancer
Source: Curr Oncol. 2022 Feb 17;29(2):1201–12. doi: 10.3390/curroncol29020102 (PMC8871247; doi:10.3390/curroncol29020102)
Supplement: Supplementary file 1 [file curroncol-29-00102-s001.zip]

Archive with 1 entries (1 files):
- curroncol-1567418-supplementary.pdf
